# Supplementary material for: Real-time DNA barcoding in a rainforest using nanopore sequencing: opportunities for rapid biodiversity assessments and local capacity building
Source: Gigascience. 2018 Apr 2;7(4):giy033. doi: 10.1093/gigascience/giy033 (PMC5905381; doi:10.1093/gigascience/giy033)
Supplement: Supplemental material [file giy033_supp.zip]

Archive with 9 entries (9 files):
- Supplemental Table 3.pdf
- SUPPLEMENTARY INFORMATION GigaScience.docx
- Supplementary Table 1.pdf
- Supplementary Table 2.pdf
- Supplementary Table 4.pdf
- Supplementary_Figure_1.jpg
- Supplementary_Figure_2.tif
- Supplementary_Figure_3.jpg
- Supplementary_Figure_4.jpg
